# Supplementary material for: Cost-effectiveness of increased influenza vaccination uptake against readmissions of major adverse cardiac events in the US
Source: PLoS One. 2019 Apr 29;14(4):e0213499. doi: 10.1371/journal.pone.0213499 (PMC6488048; doi:10.1371/journal.pone.0213499)
Supplement: S1 Table — (XLSX) [file pone.0213499.s001.xlsx]

## Sheet: RiskSerializationData
1	0
0
2164.48	TRUE	0	1	GF1_rK0qDwEAEAD6AAwjACYAWwB6AI4AjwCdAKsA1AD2APAAKgD//wAAAAAAAQQAAAAAJ18oKiAjLCMjMF8pO18oKiAoIywjIzApO18oKiAiLSJfKTtfKEBfKQAAAAEZQmFzZSBjYXNlIC8gQXZlcnRlZCBNQUNFcwEAAQEQAAIAAQpTdGF0aXN0aWNzAwEBAP8BAQEBAQABAQEABAAAAAEBAQEBAAEBAQAEAAAAAa8AAiEAGUJhc2UgY2FzZSAvIEF2ZXJ0ZWQgTUFDRXMAAC8BAAIAAgDcAOYAAQECAZqZmZmZmak/AABmZmZmZmbuPwAABQABAQEAAQEBAA==	1	0	0		>75%	<25%	>90%																					2164.48	13	1	FALSE	TRUE	0	FALSE	#NAME?
0
FALSE	15680	7345	13120	0
FALSE	15680	7345	13120	0
FALSE	15680	7345	13120	0
FALSE	15680	7345	13120	0
FALSE	15680	7345	13120	0
0
0	FALSE	FALSE	10	0.95	1

## Sheet: Title Sheet
Title	Cost-effectiveness of Influenza vaccination against major adverse cardiac events
Authors	Peasah SK, Meltzer M, Vu M, Moulia D, and Bridges CB
Date	2018-04-23

## Sheet: Input
List of Input Variables their Values, Standard Deviation and References
Input Variable	Abbreviation	Values	Standard Deviation	Reference
Total Number ACS Hospital Admissions	ACS	493750		AHA
ACS 65 years and older	ACS65	276500		HCUP
ACS 18 to 64 years old	ACS64	217250		HCUP
Total Number ACS Hospital Admissions (adjusting for vaccine effectiveness against hospitalization)		705357		CDC (HAIVEN study)
ACS 65 years and older(adjusting for vaccine effectiveness against hospitalization)		438889		CDC (HAIVEN study)
ACS 18 to 64 years old(adjusting for vaccine effectiveness against hospitalization)		266468		CDC (HAIVEN study)
Vaccine coverage for HD for 65 years and older	VcHR65	0.634	0.56-0.64	CDC Stats
Vaccine coverage for HD for 18-64 years old	VcHR64	0.481	0.454 - 0.509	O'Halloran
Vaccine Coverage at 75%		0.75	0.65-0.85
Readmission for ACS	pREADM	0.21		Menzin
Probability of MACE for ACS hospitalization admission	pMACE	0.033		Korsnes
Probability of MACE for ACS hospitalization 65 years and older	pMACE65	0.033		Korsnes
Probability of MACE for ACS hospitalization 18-64 years old	pMACE64	0.033		Korsnes
Life expectancy for 18 -64 years		78.6
Life expectancy for 65 and above (at 65)		19.4
Life expectancy at 75 years		12.2
Utlilties for nonfatal CV event		0.76	0.22	Lewis et al 2014
Probability of dying from MACE		0.0862	0.0108-0.2780	Sribhutorn 2018	Phromminitikul 2011
Vaccine effectiveness against MACE in ACS patients	VEmace	0.64	(0.64(0.48 - 0.806))	Udell
Cost of Vaccine	CVaccine	21.57		Punnet and Zhang	21.57	7
Cost of MACE hospitalization	CMACE	23040.3		HCUP	20246
Cost of MACE hospitalization 65 years and older	CMACE65	22240.7		HCUP	19543.4
Cost of MACE hospitalization 18-64 years old	CMACE64	24076.8		HCUP	21156.8
cost of vaccination at physcians office	0.848	29.29	15.29	Punnet and Zhang
cost of vaccination at pharmacies	0.083	24.2	13.12	Punnet and Zhang
cost of vaccination at other sites	0.069	21.57	6.63	Punnet and Zhang
	1
Cost of MACE hospitalization	CMACE	20246	157	HCUP
Cost of MACE hospitalization (18-44yrs)	CMACE1844	19072	262	HCUP
Cost of MACE hospitalization (45-64 yrs))	CMACE4564	21442	181	HCUP
Cost of MACE hospitalization (65-84yrs)	CMACE6584	21319	183	HCUP
Cost of MACE hospitalization (85+ yrs)	CMACE85	13417	167	HCUP
MACE proportion in discharge (18-44yrs)		0.0523		HCUP
MACE proportion in discharge (45-64yrs)		0.3823		HCUP
MACE proportion in discharge (65-84yrs)		0.4382		HCUP
MACE proportion in discharge (85+yrs)		0.127		HCUP
Ratio of 65-84 to 85+		0.775301		HCUP
Ratio of 85+ to 65-84		0.224699		HCUP
Ratio of 18-44 to 45-64		0.120341		HCUP
Ratio of 45-64 to 18-44		0.879659		HCUP	55
					30
Utility score (US)		0.76	0.22	Lewis EF et al 2014
Life expectancy at birth (2016)		78.6		CDC	http://www.cdc.gov/nchs/data/hus/2017/015.pdf
Life expectancy at 65		19.4
Life expectancy at 75		12.2

## Sheet: Decision Tree including ICER
									Cost of MACE Readmission	Cost of Vaccination			QALYs	Path Cost
								Path#			MACE Averted	Life years saved
Cost of MACE Readmission						Die
Path Costs								1	2.74477e+07					2.74477e+07
QALYs Gained						106.381
Expected Costs					1234.12
Expected QALYs						Survive													Base Case	Comparator
MACES Averted								2									Treatments		Status Quo	Increase Vaccination
Life Years Added						1127.74
ICERs			58433.7														Expected Cost		8.89678e+07	9.15954e+07
ICERs								3			694.192	730.04	554.83				MACE Averted		1013.95	1485.99
																	QALYs Gained		1049.21	1684.16
					694.192												CE Ratio		87743.5	61639.3
						Die											Incremental Cost			2.62757e+06
		92166.7						4	2.47581e+07					2.47581e+07			Incremental Effect			472.036
						95.9569											Incremental QALYs			634.95
					1113.19												ICER (MACE Averted)			5566.45
			33733			Survive											ICER (QALY)			4138.23
								5
						1017.23
						Die
								6	1.36868e+07					1.36868e+07
						49.0017
					568.465	Survive
								7
						519.463
			26916
								8			319.762	650.497	494.378
					319.762
						Die
								9	2.30751e+07					2.30751e+07
		55958.3				82.6139
					958.398	Survive
			29042.4					10
						875.784
								Totals	8.89678e+07		1013.95	1380.54	1049.21	8.89678e+07
						Die
								11	3.24697e+07	1.09815e+06				3.35678e+07
						125.845
					1459.92	Survive
								12
						1334.07
			69125
								13			821.205	863.612	656.345
					821.205
						Die
		92166.7						14	1.69113e+07					1.69113e+07
						65.5443
					760.375	Survive
			23041.7					15
						694.831
						Die
								16	2.84549e+07	1.54614e+06				3.0001e+07
					MACE Readmits	101.875
					1181.84	Survive
								17
						1079.97
			41968.8
								18			664.785	1352.39	1027.81
					664.785
						Die
								19	1.11152e+07					1.11152e+07
		55958.3				39.7948
					MACE Readmits
					461.656	Survive
			13989.6					20
						421.861
								Totals	8.89511e+07	2.64429e+06	1485.99	2216	1684.16	9.15954e+07

## Sheet: Sensitivity Analysis
Cost of vaccination per person	ICER at Vaccine Effectiveness of 30%	ICER at Vaccine Effectiveness of 36%	ICER at Vaccine Effectiveness of 40%
20	8109	3835	1698
25	9267	4800	2567
30	10425	5766	3436
35	11584	6731	4305
40	12742	7697	5174
45	13901	8662	6043
50	15059	9627	6911
	This is for all 18+
Average Vaccine Coverge	ICER at Vaccine Effectiveness of 30%	ICER at Vaccine Effectiveness of 36%	ICER at Vaccine Effectiveness of 40%
70	14127	8978	6403
75	8472	4138	1971
80	3547	-77	-1889
85	-782	-3782	-5282
90	-4617	-7064	-8287
95	-8037	-9991	-10967

## Sheet: treeCalc_1
Name	Increase vaccination or not			Ptree1 Compatibility	3		Output Label			R-Value Ref.	100
SheetRef	#REF!			Eval. Function	#NAME?
GenInfo	0,1,1,0,0,Exponential, 0,0,-1,0,-1,-1,.0001			Creation Version	7.5.1		Output Value NF	<NF>
Def. Link	=			Required Version	5.0.0		Output Prob NF	Automatic
EXT REFS	0			Recommended Version	5.0.0		Input Value NF	<NF>
Def. Form				Last Modified By Version	7.5.1		Input Prob NF	Automatic
Calc Macro				Model GUID	38CDD919
Highest#	79
Anchor Cell	Branch Name	bformtype	valformula	pbformula	distribution	cumPayoffFunction	link	ENDNODEFORMULA	VAL	PB	GenInfo	IntRefs	RefRefs	NodeNames	Collapsed
#REF!	Increase vaccination or not	0						DEFAULT	#REF!	#REF!	2,0,0,2,2,3,0,0,0	0		#REF!	FALSE
#REF!	Status Quo	0						DEFAULT	#REF!		1,0,0,2,4,5,1,0,0	0		#REF!	FALSE
#REF!	Increase vaccination	0						DEFAULT	#REF!		1,0,0,2,26,45,1,0,0	0		#REF!	FALSE
#REF!	65 yrs and above	0						DEFAULT	#REF!	#REF!	1,0,0,2,6,7,2,0,0	0		#REF!	FALSE
#REF!	18-64 yrs	0						DEFAULT	#REF!	#REF!	1,0,0,2,16,25,2,0,0	0		#REF!	FALSE
#REF!	Vaccinated	0						DEFAULT	#REF!	#REF!	1,0,0,2,8,9,4,0,0	0		#REF!	FALSE
#REF!	Not-Vaccinated	0						DEFAULT	#REF!	#REF!	1,0,0,2,48,55,4,0,0	0		#REF!	FALSE
#REF!	Readmitted	0						DEFAULT	#REF!	#REF!	1,0,0,2,10,11,6,0,0	0		#REF!	FALSE
#REF!	Not-readmitted	0					DEFAULT	DEFAULT	#REF!	#REF!	4,0,0,0,6,0,0	0			FALSE
#REF!	MACE	0						DEFAULT	#REF!	#REF!	1,0,0,2,14,15,8,0,0	0		#REF!	FALSE
#REF!	No-MACE	0						DEFAULT	#REF!	#REF!	1,0,0,2,12,13,8,0,0	0		#REF!	FALSE
#REF!	Die	0					DEFAULT	DEFAULT	#REF!	#REF!	4,0,0,0,11,0,0	0			FALSE
#REF!	Survive	0					DEFAULT	DEFAULT	#REF!	#REF!	4,0,0,0,11,0,0	0			FALSE
#REF!	Die	0					DEFAULT	DEFAULT	#REF!	#REF!	4,0,0,0,10,0,0	0			FALSE
#REF!	Survive	0					DEFAULT	DEFAULT	#REF!	#REF!	4,0,0,0,10,0,0	0			FALSE
#REF!	Vaccinated	0						DEFAULT	#REF!	#REF!	1,0,0,2,17,24,5,0,0	0		#REF!	FALSE
#REF!	Readmitted	0						DEFAULT	#REF!	#REF!	1,0,0,2,18,21,16,0,0	0		#REF!	FALSE
#REF!	MACE	0						DEFAULT	#REF!	#REF!	1,0,0,2,19,20,17,0,0	0		#REF!	FALSE
#REF!	Die	0					DEFAULT	DEFAULT	#REF!	#REF!	4,0,0,0,18,0,0	0			FALSE
#REF!	Survive	0					DEFAULT	DEFAULT	#REF!	#REF!	4,0,0,0,18,0,0	0			FALSE
#REF!	No-MACE	0						DEFAULT	#REF!	#REF!	1,0,0,2,22,23,17,0,0	0		#REF!	FALSE
#REF!	Die	0					DEFAULT	DEFAULT	#REF!	#REF!	4,0,0,0,21,0,0	0			FALSE
#REF!	Survive	0					DEFAULT	DEFAULT	#REF!	#REF!	4,0,0,0,21,0,0	0			FALSE
#REF!	Not-readmitted	0					DEFAULT	DEFAULT	#REF!	#REF!	4,0,0,0,16,0,0	0			FALSE
#REF!	Not-Vaccinated	0						DEFAULT	#REF!	#REF!	1,0,0,2,72,79,5,0,0	0		#REF!	FALSE
#REF!	65 yrs and above	0						DEFAULT	#REF!	#REF!	1,0,0,2,27,36,3,0,0	0		#REF!	FALSE
#REF!	Vaccinated	0						DEFAULT	#REF!	#REF!	1,0,0,2,28,35,26,0,0	0		#REF!	FALSE
#REF!	Readmitted	0						DEFAULT	#REF!	#REF!	1,0,0,2,29,32,27,0,0	0		#REF!	FALSE
#REF!	MACE	0						DEFAULT	#REF!	#REF!	1,0,0,2,30,31,28,0,0	0		#REF!	FALSE
#REF!	Die	0					DEFAULT	DEFAULT	#REF!	#REF!	4,0,0,0,29,0,0	0			FALSE
#REF!	Survive	0					DEFAULT	DEFAULT	#REF!	#REF!	4,0,0,0,29,0,0	0			FALSE
#REF!	No-MACE	0						DEFAULT	#REF!	#REF!	1,0,0,2,33,34,28,0,0	0		#REF!	FALSE
#REF!	Die	0					DEFAULT	DEFAULT	#REF!	#REF!	4,0,0,0,32,0,0	0			FALSE
#REF!	Survive	0					DEFAULT	DEFAULT	#REF!	#REF!	4,0,0,0,32,0,0	0			FALSE
#REF!	Not-readmitted	0					DEFAULT	DEFAULT	#REF!	#REF!	4,0,0,0,27,0,0	0			FALSE
#REF!	Not-Vaccinated	0						DEFAULT	#REF!	#REF!	1,0,0,2,37,44,26,0,0	0		#REF!	FALSE
#REF!	Readmitted	0						DEFAULT	#REF!	#REF!	1,0,0,2,38,41,36,0,0	0		#REF!	FALSE
#REF!	MACE	0						DEFAULT	#REF!	#REF!	1,0,0,2,39,40,37,0,0	0		#REF!	FALSE
#REF!	Die	0					DEFAULT	DEFAULT	#REF!	#REF!	4,0,0,0,38,0,0	0			FALSE
#REF!	Survive	0					DEFAULT	DEFAULT	#REF!	#REF!	4,0,0,0,38,0,0	0			FALSE
#REF!	No-MACE	0						DEFAULT	#REF!	#REF!	1,0,0,2,42,43,37,0,0	0		#REF!	FALSE
#REF!	Die	0					DEFAULT	DEFAULT	#REF!	#REF!	4,0,0,0,41,0,0	0			FALSE
#REF!	Survive	0					DEFAULT	DEFAULT	#REF!	#REF!	4,0,0,0,41,0,0	0			FALSE
#REF!	Not-readmitted	0					DEFAULT	DEFAULT	#REF!	#REF!	4,0,0,0,36,0,0	0			FALSE
#REF!	18-64 yrs	0						DEFAULT	#REF!	#REF!	1,0,0,2,46,63,3,0,0	0		#REF!	FALSE
#REF!	Vaccinated	0						DEFAULT	#REF!	#REF!	1,0,0,2,47,62,45,0,0	0		#REF!	FALSE
#REF!	Readmitted	0						DEFAULT	#REF!	#REF!	1,0,0,2,56,59,46,0,0	0		#REF!	FALSE
#REF!	Readmitted	0						DEFAULT	#REF!	#REF!	1,0,0,2,49,52,7,0,0	0		#REF!	FALSE
#REF!	MACE	0						DEFAULT	#REF!	#REF!	1,0,0,2,50,51,48,0,0	0		#REF!	FALSE
#REF!	Die	0					DEFAULT	DEFAULT	#REF!	#REF!	4,0,0,0,49,0,0	0			FALSE
#REF!	Survive	0					DEFAULT	DEFAULT	#REF!	#REF!	4,0,0,0,49,0,0	0			FALSE
#REF!	No-MACE	0						DEFAULT	#REF!	#REF!	1,0,0,2,53,54,48,0,0	0		#REF!	FALSE
#REF!	Die	0					DEFAULT	DEFAULT	#REF!	#REF!	4,0,0,0,52,0,0	0			FALSE
#REF!	Survive	0					DEFAULT	DEFAULT	#REF!	#REF!	4,0,0,0,52,0,0	0			FALSE
#REF!	Not-readmitted	0					DEFAULT	DEFAULT	#REF!	#REF!	4,0,0,0,7,0,0	0			FALSE
#REF!	MACE	0						DEFAULT	#REF!	#REF!	1,0,0,2,57,58,47,0,0	0		#REF!	FALSE
#REF!	Die	0					DEFAULT	DEFAULT	#REF!	#REF!	4,0,0,0,56,0,0	0			FALSE
#REF!	Survive	0					DEFAULT	DEFAULT	#REF!	#REF!	4,0,0,0,56,0,0	0			FALSE
#REF!	No-MACE	0						DEFAULT	#REF!	#REF!	1,0,0,2,60,61,47,0,0	0		#REF!	FALSE
#REF!	Die	0					DEFAULT	DEFAULT	#REF!	#REF!	4,0,0,0,59,0,0	0			FALSE
#REF!	Survive	0					DEFAULT	DEFAULT	#REF!	#REF!	4,0,0,0,59,0,0	0			FALSE
#REF!	Not-readmitted	0					DEFAULT	DEFAULT	#REF!	#REF!	4,0,0,0,46,0,0	0			FALSE
#REF!	Not-Vaccinated	0						DEFAULT	#REF!	#REF!	1,0,0,2,64,71,45,0,0	0		#REF!	FALSE
#REF!	Readmitted	0						DEFAULT	#REF!	#REF!	1,0,0,2,65,68,63,0,0	0		#REF!	FALSE
#REF!	MACE	0						DEFAULT	#REF!	#REF!	1,0,0,2,66,67,64,0,0	0		#REF!	FALSE
#REF!	Die	0					DEFAULT	DEFAULT	#REF!	#REF!	4,0,0,0,65,0,0	0			FALSE
#REF!	Survive	0					DEFAULT	DEFAULT	#REF!	#REF!	4,0,0,0,65,0,0	0			FALSE
#REF!	No-MACE	0						DEFAULT	#REF!	#REF!	1,0,0,2,69,70,64,0,0	0		#REF!	FALSE
#REF!	Die	0					DEFAULT	DEFAULT	#REF!	#REF!	4,0,0,0,68,0,0	0			FALSE
#REF!	Survive	0					DEFAULT	DEFAULT	#REF!	#REF!	4,0,0,0,68,0,0	0			FALSE
#REF!	Not-readmitted	0					DEFAULT	DEFAULT	#REF!	#REF!	4,0,0,0,63,0,0	0			FALSE
#REF!	Readmitted	0						DEFAULT	#REF!	#REF!	1,0,0,2,73,76,25,0,0	0		#REF!	FALSE
#REF!	MACE	0						DEFAULT	#REF!	#REF!	1,0,0,2,74,75,72,0,0	0		#REF!	FALSE
#REF!	Die	0					DEFAULT	DEFAULT	#REF!	#REF!	4,0,0,0,73,0,0	0			FALSE
#REF!	Survive	0					DEFAULT	DEFAULT	#REF!	#REF!	4,0,0,0,73,0,0	0			FALSE
#REF!	No-MACE	0						DEFAULT	#REF!	#REF!	1,0,0,2,77,78,72,0,0	0		#REF!	FALSE
#REF!	Die	0					DEFAULT	DEFAULT	#REF!	#REF!	4,0,0,0,76,0,0	0			FALSE
#REF!	Survive	0					DEFAULT	DEFAULT	#REF!	#REF!	4,0,0,0,76,0,0	0			FALSE
#REF!	Not-readmitted	0					DEFAULT	DEFAULT	#REF!	#REF!	4,0,0,0,25,0,0	0			FALSE
